# Supplementary material for: Implementing Digital Respiratory Technologies for People With Respiratory Conditions: Scoping Review
Source: J Med Internet Res. 2026 Jun 16;28:e88325. doi: 10.2196/88325 (PMC13271594; doi:10.2196/88325)
Supplement: Multimedia Appendix 3 [file jmir-v28-e88325-s003.xlsx]

## Sheet: final_table1
Reference number	Full citation	Study	Country	Study type	Type of technology/ programme	Description	Programme target user groups	Conditions	Scale of implementation	Implementation TMFs	Implementation barries	Implementation enablers
Asthma
R1	Benfante, A., Principe, S., Cicero, M. N., Incandela, M., Seminara, G., Durante, C., & Scichilone, N. (2022). Management of severe asthma during the first lockdown phase of SARS-CoV-2 pandemic: Tips for facing the second wave. Pulmonary Pharmacology and Therapeutics, 73–74. https://doi.org/10.1016/j.pupt.2021.102083	Management of severe asthma during the first lockdown phase of SARS-CoV-2 pandemic: Tips for facing the second wave	Italy	Experience Sharing	Patient support programme (“Connect 360”, “Aria di Casa” (Home Air))	A patient support programme that enables home administration of asthma biologics combined with remote monitoring and coaching.	Adult	Asthma	Hospital	N/A	Not mentioned	Not mentioned
R2	Bereznicki, B., Peterson, G., Jackson, S., Walters, E. H., & Gee, P. (2011). The sustainability of a community pharmacy intervention to improve the quality use of asthma medication. 36(2), 144‐151-. https://doi.org/10.1111/j.1365-2710.2010.01165.x	The sustainability of a community pharmacy intervention to improve the quality use of asthma medication	Australia	Observational Study	Software platform to assist community pharmacists	A pharmacy data-mining tool that flags patients with excessive inhaler use and prompts pharmacists to educate them.	Adult and Pediatric	Asthma	Region	N/A	Technical issues	Streamline workflows
R3	Cvietusa, P. J., Goodrich, G. K., Shoup, J. A., Steffen, D. A., Tacinas, C., Wagner, N. M., Anderson, C. B., Ritzwoller, D. P., & Bender, B. G. (2019). Implementing Health Care Technology Research into Practice to Improve Adult Asthma Management. 7(3), 908‐914-. https://doi.org/10.1016/j.jaip.2018.08.029	Implementing Health Care Technology Research into Practice to Improve Adult Asthma Management	USA	Observational Study	Automated Speech Recognition (SR) software for asthma medication reminders	An Interactive Voice Response (IVR) system that calls parents with asthma reminders and offers nurse callback.	Adult	Asthma	Region	CFIR	Patient engagment, technical issues	User friendly technology, collaboration, leadership engagement, tailored intervention, no/minimise cost technology
R4	Ainsworth, B., Bruton, A., Thomas, M., & Yardley, L. (2020). One year later: Highlighting the challenges and opportunities in disseminating a breathing-retraining digital behaviour change intervention. Digital Health, 6(101690863), 2055207620936441-. https://doi.org/https://dx.doi.org/10.1177/2055207620936441	One year later: Highlighting the challenges and opportunities in disseminating a breathing-retraining digital behaviour change intervention	UK	Experience Sharing	Breathing Freely programme	A digital breathing retraining programme with videos and modules improving asthma QoL.	Adult	Asthma	Region	N/A	Organisational attitudes	Tailored intervention, no/minimise cost technology, streamlien workflow, collaboration, technology compatability
R5	Harada, N., Harada, S., Ito, J., Atsuta, R., Hori, S., & Takahashi, K. (2020). Mobile Health App for Japanese Adult Patients With Asthma: Clinical Observational Study. Journal of Medical Internet Research, 22(8), N.PAG-N.PAG. https://doi.org/10.2196/19006	Mobile Health App for Japanese Adult Patients With Asthma: Clinical Observational Study	Japan	Observational Study	Self-management app with mACQ, ASK-12	A mobile asthma self-management app using mACQ and ASK-12 for tracking control and adherence.	Adult	Asthma	Country	N/A	Patient engagment	Not mentioned
R6	Johnson, E. E., MacGeorge, C., King, K. L., Andrews, A. L., Teufel II, R. J., Kruis, R., Hale, K. C., Ford, D. W., & Sterba, K. R. (2021). Facilitators and Barriers to Implementation of School-Based Telehealth Asthma Care: Program Champion Perspectives. Academic Pediatrics, 21(7), 1262–1272. https://doi.org/10.1016/j.acap.2021.04.025	Facilitators and Barriers to Implementation of School-Based Telehealth Asthma Care: Program Champion Perspectives	USA	Programme Evaluation	School based telehealth (SBTH) service	A school-based telemedicine programme providing remote asthma care and education.	Pediatric	Asthma	Region	EPIS	Patient engagment, access & equity	Collaboration, leadership engagement
R7	Kouri, A., Yamada, J., Sale, J. E. M., Straus, S. E., & Gupta, S. (2020). Primary Care Pre-Visit Electronic Patient Questionnaire for Asthma: Uptake Analysis and Predictor Modeling. Journal of Medical Internet Research, 22(9), N.PAG-N.PAG. https://doi.org/10.2196/19358	Primary Care Pre-Visit Electronic Patient Questionnaire for Asthma: Uptake Analysis and Predictor Modeling	Canada	Interrupted Time-series Study	Electronic Asthma Management System (eAMS)	An EMR-integrated decision support tool generating guideline-based asthma action plans.	Adult	Asthma	Region	TDF	Patient engagment, technical issues	Collaboration, streamline workflow, no/minimise cost technology
R8	Kuhn, L., Reeves, K., Taylor, Y., Tapp, H., McWilliams, A., Gunter, A., Cleveland, J., & Dulin, M. (2015). Planning for Action: The Impact of an Asthma Action Plan Decision Support Tool Integrated into an Electronic Health Record (EHR) at a Large Health Care System. Journal of the American Board of Family Medicine, 28(3), 382–393. https://doi.org/10.3122/jabfm.2015.03.140248	Planning for Action: The Impact of an Asthma Action Plan Decision Support Tool Integrated into an Electronic Health Record (EHR	USA	Observational Study	Electronic Asthma Action Plan (eAAP)	A point-of-care tool generating personalised asthma action plans based on NHLBI guidelines.	Adult and Pediatric	Asthma	Country	N/A	Patient engagment	Tailored intervention
R9	Lowery, C. I., Bronstein, J. M., Benton, T. L., & Fletcher, D. A. (2014). Distributing Medical Expertise: The Evolution And Impact Of Telemedicine In Arkansas. Health Affairs, 33(2), 235–243. https://doi.org/10.1377/hlthaff.2013.1001	Distributing Medical Expertise: The Evolution And Impact Of Telemedicine In Arkansas	USA	Experience Sharing	Telemedicine asthma app for adolescents	A telehealth app with symptom monitoring and coaching for teens with asthma.	Adult	Asthma	Hospital	N/A	Patient Engagment, finance support	User supports, streamlime workflow
R10	MacGeorge, C. A., King, K., Andrews, A. L., Sterba, K., Johnson, E., Brinton, D. L., Teufel, R. J., Kruis, R., & Ford, D. (2022). School nurse perception of asthma care in school-based telehealth. Journal of Asthma, 59(6), 1248–1255. https://doi.org/https://dx.doi.org/10.1080/02770903.2021.1904978	School nurse perception of asthma care in school-based telehealth	USA	Observational Study	School-based telehealth (SBTH) programme	A school-based telehealth clinic providing remote asthma care.	Pediatric	Asthma	Country	EPIS	Patient Engagment, organisational attitudes	Tailored intervention, streamline workflow, leadership engagement
R11	Radhakrishnan, D., Higginson, A., Thipse, M., Tessier, M., & Radhakrishnan, A. (2022). Optimizing pediatric asthma education using virtual platforms during the COVID-19 pandemic. Allergy, Asthma and Clinical Immunology, 18(1). https://doi.org/10.1186/s13223-022-00713-y	Optimizing pediatric asthma education using virtual platforms during the COVID-19 pandemic	Canada	Mixed methods study	Video-conferencing education platform for pediatric asthma	A virtual education platform using video sessions for pediatric asthma education.	Pediatric	Asthma	Hospital	N/A	Access & equity	User support, no/minimise cost technology
R12	van den Wijngaart, L. S., Geense, W. W., Boehmer, A. L. M., Brouwer, M. L., Hugen, C. A. C., van Ewijk, B. E., Koenen-Jacobs, M.-J., Landstra, A. M., Niers, L. E. M., van Onzenoort-Bokken, L., Ottink, M. D., Rikkers-Mutsaerts, E. R. V. M., Groothuis, I., Vaessen-Verberne, A. A., Roukema, J., & Merkus, P. J. F. M. (2018). Barriers and facilitators when implementing web-based disease monitoring and…	Barriers and facilitators when implementing web-based disease monitoring and management as a substitution for regular outpatient care in pediatric ast	Netherlands	Qualitative Survey	Web-based portal (Virtual Asthma Clinic, VAC)	An online clinic enabling asthma symptom monitoring and reduced in-person visits.	Pediatric	Asthma	Region	Model of Grol and Wensing	Technical issues, access & equity, data privacy concerns, organisational attitudes, technological literacy, finanace support	User friendly technology
R13	van Houten, L., Deegan, K., Siemer, M., & Walsh, S. (2021). A Telehealth Initiative to Decrease No-Show Rates in a Pediatric Asthma Mobile Clinic. Journal of Pediatric Nursing, 59, 143–150. https://doi.org/10.1016/j.pedn.2021.04.005	A Telehealth Initiative to Decrease No-Show Rates in a Pediatric Asthma Mobile Clinic	USA (Chicago)	Qualitative Survey	Televideo system for remote asthma education	A home-based video education platform for asthma families.	Pediatric	Asthma	Hospital	Plan Do Study Act (PDSA)	Not mentioned	Streamline workflow, collaboration, no/minimise cost technology
R14	Teresi, R. K., Hendricks, A. C., Moraveji, N., Murray, R. K., Polsky, M., & Maselli, D. J. (2024). Clinical Interventions Following Escalations from a Continuous Respiratory Monitoring Service in Patients With Chronic Obstructive Pulmonary Disease. Chronic Obstructive Pulmonary Diseases (Miami, Fla.), 11(6), 558–568. https://doi.org/https://dx.doi.org/10.15326/jcopdf.2023.0475	Clinical Interventions Following Escalations from a Continuous Respiratory Monitoring Service in Patients With Chronic Obstructive Pulmonary Disease	USA	Observational Study	Remote cardiorespiratory monitoring service	A remote monitoring service with alerts and care coordination for respiratory patients.	Adult	Asthma	Hospital	N/A	Not mentioned	Not mentioned
R15	Prior, S. J., Bassett, G., van Beek, E., Griffiths, C., Sinha, S., Shrestha, S., Sohal, S. S., & Weber, H. C. (2024). Evaluation of a Telehealth Paediatric Asthma and Allergy Clinic Patient Follow-Up During the COVID-19 Pandemic. Children, 11(12), 1507. https://doi.org/10.3390/children11121507	Evaluation of a Telehealth Paediatric Asthma and Allergy Clinic Patient Follow-Up During the COVID-19 Pandemic	Australia	Programme Evaluation	Videoconference pulmonary rehabilitation (telerehab)	A video-based remote pulmonary rehab programme for chronic lung disease.	Pediatric	Asthma	Region	N/A	Technical issues	Collaboration
R16	Allenbrand, R., DiDonna, A., Marshall, J., & Kennedy, K. (2023). Establishing a Virtual Home Assessment Program: from Concept to Implementation as a Result of the COVID-19 Pandemic. CURRENT ALLERGY AND ASTHMA REPORTS, 23(9), 531–540. https://doi.org/10.1007/s11882-023-01099-6	Establishing a Virtual Home Assessment Program: from Concept to Implementation as a Result of the COVID-19 Pandemic	USA	Experience Sharing	Healthy Homes programme (HHP)	A home visiting programme inspecting asthma triggers and providing education/resources.	Pediatric	Asthma	Country	N/A	Technical issues, organisational attitudes	Not mentioned
R17	Joo, K. R., Brewer, T. L., & Matcham, W. A. (2019). Implementation of Text Message Reminder System in the Pediatric Urgent Care to Improve Compliance with Asthma Care Follow-Up. Journal of Informatics Nursing, 4(1), 6–12. https://search.ebscohost.com/login.aspx?direct=true&db=jlh&AN=135415069&site=ehost-live	Implementation of Text Message Reminder System in the Pediatric Urgent Care to Improve Compliance with Asthma Care Follow-Up	USA	Experience Sharing	SMS text reminder system in pediatric asthma	A text-message reminder system for pediatric asthma self-management.	Pediatric	Asthma	Hospital	N/A	Not mentioned	Collaboration, tailored intervention,
R18	Bedard, A., Basagana, X., Anto, J. M., Garcia-Aymerich, J., Devillier, P., Arnavielhe, S., Bedbrook, A., Onorato, G. L., Czarlewski, W., Murray, R., Almeida, R., Fonseca, J., Costa, E., Malva, J., Morais-Almeida, M., Pereira, A. M., Todo-Bom, A., Menditto, E., Stellato, C., … Bousquet, J. (2019). Mobile technology offers novel insights into the control and treatment of allergic rhinitis: The MASK…	Mobile technology offers novel insights into the control and treatment of allergic rhinitis: The MASK study	22 countries, including Austria, Australia, Belgium, Brazil, Canada, Czech Republic, Denmark, Finland, France, Germany, Greece, Italy, Iithuania, Mexico, Netherlands, Poland, Portugal, Spain, Sweden, Switzerland, Turkey, UK	Observational Study	Mobile app Allergy Diary	An app for daily VAS scoring of allergic rhinitis and asthma symptoms.	Pediatric	Asthma/Allergic rhinitis	Region	N/A	Not mentioned	Not mentioned
COPD
R19	Alwakeel, A. J., Sicondolfo, A., Robitaille, C., Bourbeau, J., & Saad, N. (2022). The Accessibility, Feasibility, and Safety of a Standardized Community-based Tele-Pulmonary Rehab Program for Chronic Obstructive Pulmonary Disease A 3-Year Real-World Prospective Study. ANNALS OF THE AMERICAN THORACIC SOCIETY, 19(1), 39–47. https://doi.org/10.1513/AnnalsATS.202006-638OC	The Accessibility, Feasibility, and Safety of a Standardized Community-based Tele-Pulmonary Rehab Program for Chronic Obstructive Pulmonary Disease A	Canada	Observational study	Standardized community Tele-Pulmonary Rehabilitation programme	A remote community programme delivering pulmonary rehab via video.	Adult	COPD	Region	N/A	Access & equity	Streamline workflow
R20	Cheung, N. W., Crampton, M., Nesire, V., Hng, T.-M., & Chow, C. K. (2019). Model for integrated care for chronic disease in the Australian context: Western Sydney Integrated Care Program. Australian Health Review : A Publication of the Australian Hospital Association, 43(5), 565–571. https://doi.org/https://dx.doi.org/10.1071/AH18152	Model for integrated care for chronic disease in the Australian context: Western Sydney Integrated Care Program	Australia (Western Sydney)	Experience Sharing	Western Sydney Integrated Care programme	A programme sharing digital care plans across asthma/COPD providers for coordination.	Adult	COPD	Region	N/A	Coordination challenges, organisation attitudes, technical issues, finance support	Collaboration, tailored intervention
R21	Chow, J. S. F., Gonzalez-Arce, V., Knight, A., & Kohler, F. (2018). Retrospective analysis of telemonitoring in Wollondilly, Australia. Journal of Integrated Care, 26(2), 150–157. https://doi.org/10.1108/JICA-10-2017-0032	Retrospective analysis of telemonitoring in Wollondilly, Australia	Australia (Wollondilly)	Observational Study	Remote monitoring web/app (MyClinic)	A remote monitoring app (MyClinic) with alert flags and video consultations.	Adult	COPD	Region	Telemonitoring Model of Care (MoC)	Technological literacy	Collaboration
R22	Coffey, J. D., Christopherson, L. A., Williams, R. D., Gathje, S. R., Bell, S. J., Pahl, D. F., Manka, L., Blegen, R. N., Maniaci, M. J., Ommen, S. R., & Haddad, T. C. (2022). Development and implementation of a nurse-based remote patient monitoring program for ambulatory disease management. Frontiers in Digital Health, 4. https://doi.org/100.3389/fdgth.2022.1052408	Development and implementation of a nurse-based remote patient monitoring program for ambulatory disease management	USA	Experience Sharing	Connected system with wearable devices and apps	A platform with wearables transmitting health data for provider review.	Adult	COPD	Region	Mayo Clinic RPM programme’s nursing framework includes aspects from both the Naylor and Care Transitions Intervention models	Not mentioned	Collaboration, no/minimise cost technology, streamline workflow, continuous improvement
R23	Dyrvig, A.-K., Gerke, O., Kidholm, K., & Vondeling, H. (2015). A cohort study following up on a randomised controlled trial of a telemedicine application in COPD patients. Journal of Telemedicine & Telecare, 21(7), 377–384. https://doi.org/10.1177/1357633X15572202	A cohort study following up on a randomised controlled trial of a telemedicine application in COPD patients	Denmark	Observational Study	Remote monitoring programme (weekly video consultations)	A weekly video consultation programme for chronic respiratory care.	Adult	COPD	Hospital	N/A	Not mentioned	Not mentioned
R24	Eeles, J., Ellison, S., Jones, C., & Huntington, C. (2023). Early experiences of telehealth monitoring for patients with COPD and implementation of person-centred care plans. British Journal of Community Nursing, 28(4), 172–178. https://doi.org/10.12968/bjcn.2023.28.4.172	Early experiences of telehealth monitoring for patients with COPD and implementation of person-centred care plans	UK	Experience Sharing	Self-management app/platform with COPD action plan	A COPD app with color-coded action plans for self-management.	Adult	COPD	Region	N/A	Patient engagement, technical issues, access & equity, technological literacy, organisation attitudes	Collaboration, user-friendly technology, tailored Interventions
R25	Hofer, F., Schreyögg, J., & Stargardt, T. (2022). Effectiveness of a home telemonitoring program for patients with chronic obstructive pulmonary disease in Germany: Evidence from the first three years. PLoS ONE, 17(5 May). https://doi.org/10.1371/journal.pone.0267952	Effectiveness of a home telemonitoring program for patients with chronic obstructive pulmonary disease in Germany: Evidence from the first three years	Germany	Observational Study	Home telemonitoring (spirometer twice weekly)	A programme using home spirometry twice weekly to monitor asthma.	Adult	COPD	Country	N/A	Not mentioned	Not mentioned
R26	Howard, O., Thomas, A., Henry, H., & Wallace, J. (2022). Impact of a pharmacist-led outpatient telemedicine clinic on chronic obstructive pulmonary disease in a veteran population. Journal of the American Pharmacists Association, 62(6), 1919–1924. https://doi.org/10.1016/j.japh.2022.06.011	Impact of a pharmacist-led outpatient telemedicine clinic on chronic obstructive pulmonary disease in a veteran population	USA	Observational Study	Outpatient telemedicine clinic (VA Video Connect or phone)	A telehealth model offering virtual pulmonary care to veterans.	Adult	COPD	Hospital	N/A	Patient engagement, coordination challenges	User supports
R27	Price-Haywood, E. G., Arnold, C., Harden-Barrios, J., & Davis, T. (2023). Stop the Divide: Facilitators and Barriers to Uptake of Digital Health Interventions Among Socially Disadvantaged Populations. Ochsner Journal, 23(1), 34–42. https://doi.org/10.31486/toj.22.0101	Stop the Divide: Facilitators and Barriers to Uptake of Digital Health Interventions Among Socially Disadvantaged Populations	USA	Qualitative Study	Digital chronic care management platform	A chronic care platform for remote asthma symptom and treatment tracking.	Adult	COPD	Country	N/A	Coordination challenges, organisational attitudes, access & equity, technical issues	Collaboration, streamlien workflow, no/minimise cost technology, tailored intervention, user supports
R28	Raeside, R., Singleton, A. C., Todd, A., Partridge, S. R., Hyun, K. K., Kulas, H., Wootton, S. L., Dale, M. T., Alison, J. A., McKeough, Z., McNamara, R. J., Spencer, L., Jenkins, C., & Redfern, J. (2022). Lung Support Service: Implementation of a Nationwide Text Message Support Program for People with Chronic Respiratory Disease during the COVID-19 Pandemic. INTERNATIONAL JOURNAL OF ENVIRONMENTA…	Lung Support Service: Implementation of a Nationwide Text Message Support Program for People with Chronic Respiratory Disease during the COVID-19 Pand	Australia	Mixed-methods, Pre-post Study	Texting for Wellness (Lung Support Service)	A community text-message programme offering lung disease support tips.	Adult	COPD	Country	ReAIM	Finance support	No/minimise cost technology, tailored intervention, user friendly technology
R29	Sibbald, S. L., R, V. A., Cao, P. L., & Law, B. (2021). Lessons learned from inadequate implementation planning of team-based chronic disease management: implementation evaluation. BMC Health Services Research, 21(1), 134. https://doi.org/https://dx.doi.org/10.1186/s12913-021-06100-4	Lessons learned from inadequate implementation planning of team-based chronic disease management: implementation evaluation	USA	Case Study	Chronic Disease Management Initiative (CDMI)	A web-based COPD self-management programme with education and reminders.	Adult	COPD	Country	CFIR	Patient engagement, coordination challenges, organisational attitudes	Collaboration, user supports
R30	van Berkel, C., Almond, P., Hughes, C., Smith, M., Horsfield, D., & Duckworth, H. (2019). Retrospective observational study of the impact on emergency admission of telehealth at scale delivered in community care in Liverpool, UK. BMJ Open, 9(7), e028981-. https://doi.org/https://dx.doi.org/10.1136/bmjopen-2019-028981	Retrospective observational study of the impact on emergency admission of telehealth at scale delivered in community care in Liverpool, UK	UK	Observational Study	Tele-triage system with nursing hub	A remote triage system using wireless devices and nurse coordination.	Adult	COPD	Region	N/A	Not mentioned	Not mentioned
R31	van Buul, A. R., Derksen, C., Hoedemaker, O., van Dijk, O., Chavannes, N. H., & Kasteleyn, M. J. (2021). eHealth Program to Reduce Hospitalizations Due to Acute Exacerbation of Chronic Obstructive Pulmonary Disease: Retrospective Study. JMIR Formative Research, 5(3), e24726-. https://doi.org/https://dx.doi.org/10.2196/24726	eHealth Program to Reduce Hospitalizations Due to Acute Exacerbation of Chronic Obstructive Pulmonary Disease: Retrospective Study	Netherlands	Observational Study	EmmaCOPD eHealth programme (app)	A COPD support app using symptom questionnaires and step tracking.	Adult	COPD	Hospital	N/A	Not mentioned	Not mentioned
R32	Cheung, C. Y., Yam, W. S., Palmer, M. D., Clarke, S., Man, D. C. W., Roberts, J. N., & Nolan, M. C. (2025). Is videoconference pulmonary rehabilitation associated with improvements in knowledge in people living with COPD? A propensity-matched service-evaluation. Chronic Respiratory Disease, 22((Cheung, Yam, M Nolan) Brunel University London,College of Health Medicine and Life Sciences, UK, London…	Is videoconference pulmonary rehabilitation associated with improvements in knowledge in people living with COPD? A propensity-matched service-evaluat	UK	Observational Study	Videoconference asthma education	Interactive video asthma education with quizzes and scenarios.	Adult	COPD	Hospital	N/A	Not mentioned	Not mentioned
R33	Schmidt, C. W., Borgnakke, K., Frølich, A., & Kayser, L. (2024). Preferences, Needs, and Values of Patients With Chronic Obstructive Pulmonary Disease Attending a Telehealth Service: Qualitative Interview Study. JMIR Hum Factors, 11. https://doi.org/10.2196/53131	Preferences, Needs, and Values of Patients With Chronic Obstructive Pulmonary Disease Attending a Telehealth Service: Qualitative Interview Study	Denmark	Qualitative Study	24/7 digital health service (emergency telehealth access)	A 24/7 hotline or telehealth button for urgent care support.	Adult	COPD	Region	N/A	Technical issues	Collaboration, user friendly technology, user supports
R34	Taylor, A., Cushing, A., Dow, M., Anderson, J., McDowell, G., Lua, S., Manthe, M., Padmanabhan, S., Burns, S., McGinness, P., Lowe, D. J., & Carlin, C. (2023). Long-Term Usage and Improved Clinical Outcomes with Adoption of a COPD Digital Support Service: Key Findings from the RECEIVER Trial. International Journal of COPD, 18((Taylor, Anderson, McDowell, Lua, Manthe, Lowe, Carlin) Departments of …	Long-Term Usage and Improved Clinical Outcomes with Adoption of a COPD Digital Support Service: Key Findings from the RECEIVER Trial	UK	Observational Study	Lenus COPD app & clinician dashboard	A COPD app with provider dashboard for remote monitoring and advice.	Adult	COPD	Region	N/A	Not mentioned	Collaboration
R35	Segato, F., & Masella, C. (2017). Telemedicine services: How to make them last over time. Health Policy and Technology, 6(3), 268–278. https://doi.org/https://dx.doi.org/10.1016/j.hlpt.2017.07.003	Telemedicine services: How to make them last over time	Italy	Case Study	Telemonitoring self-management system	A kit of devices to measure vitals and symptoms at home for clinician review.	Adult	COPD	Hospital	Combining Broens, Brebner and Rassmussen frameworks	Not mentioned	Collaboration, tailored intervention
R36	Odeh, B., Kayyali, R., Gebara, S. N., & Philip, N. (2014). Implementing a telehealth service: nurses’ perceptions and experiences. British Journal of Nursing, 23(21), 1133–1137. https://doi.org/10.12968/bjon.2014.23.21.1133	Implementing a telehealth service: nurses’ perceptions and experiences	UK	Qualitative Study	Remote patient monitoring (RPM) with trend analysis	A home monitoring programme using devices to track and analyze health trends.	Adult	COPD	Region	N/A	Coordination challenges	Collaborations, user supports
R37	Verweel, L., Packham, T., Goldstein, R., Brooks, D., & MacKay, C. (2024). Implementation of virtual pulmonary rehabilitation during the COVID-19 pandemic: Experiences and perceptions of patients and healthcare providers. Respiratory Medicine, 225(8908438, rme), 107588. https://doi.org/https://dx.doi.org/10.1016/j.rmed.2024.107588	Implementation of virtual pulmonary rehabilitation during the COVID-19 pandemic: Experiences and perceptions of patients and healthcare providers	Canada	Qualitative Study	Virtual Pulmonary Rehabilitation (VPR)	A tele-rehabilitation programme for lung patients using online video sessions.	Adult	COPD, COPD/ILD	Hopsital	N/A	Organisational attitudes, technological literacy	Collaboration
R38	Taylor, J., Coates, E., Wessels, B., Mountain, G., & Hawley, M. S. (2015). Implementing solutions to improve and expand telehealth adoption: participatory action research in four community healthcare settings. BMC Health Services Research, 15, 1–11. https://doi.org/10.1186/s12913-015-1195-3	Implementing solutions to improve and expand telehealth adoption: participatory action research in four community healthcare settings	UK	Participatory Action Study	Hybrid app-and-nurse COPD/CHF monitoring model	A telemonitoring model pairing patient apps with nurse oversight.	Adult	COPD/CHF	Region	Plan Do Study Act (PDSA)	Organisational attitudes	Collaboration, tailored interventation, leadership engagement
R39	Bond, C. S., & Worswick, L. (2015). Self management and telehealth: Lessons learnt from the evaluation of a Dorset Telehealth Program. The Patient: Patient-Centered Outcomes Research, 8(4), 311–316. https://doi.org/https://dx.doi.org/10.1007/s40271-014-0091-y	Self management and telehealth: Lessons learnt from the evaluation of a Dorset Telehealth Program	UK	Qualitative Study	Home telehealth system	Installation and training for home telehealth systems and devices.	Adult	COPD/Heart Failure (HF)	Region	N/A	Not mentioned	Not mentioned
R40	Hunting, G., Shahid, N., Sahakyan, Y., Fan, I., Moneypenny, C. R., Stanimirovic, A., North, T., Petrosyan, Y., Krahn, M. D., & Rac, V. E. (2015). A multi-level qualitative analysis of Telehomecare in Ontario: challenges and opportunities. BMC HEALTH SERVICES RESEARCH, 15. https://doi.org/10.1186/s12913-015-1196-2	A multi-level qualitative analysis of Telehomecare in Ontario: challenges and opportunities	Canada	Mixed Methods	Telehomecare programme	A daily nurse-supported telemonitoring system for chronic disease.	Adult	COPD/Heart Failure (HF)	Region	Multi-level framework for implementation research	Technical issues, access & equity	User friendly technology, collaboration, user support, streamline workflow, continuous improvement
R41	Sánchez FM, Bommatty MS, Haro MQ, Ruiz FO, Del Mar Pérez Luque M, Bernáldez CB, Montiel AM, Gil VF, Rodríguez FJÁ, Rueda DM, Martinez MEF, López EJV, Escribano Dueñas AM, Baptista FA. Telemonitoring in patients with COPD: A prospective study with results from the AIRE project. Respir Med. 2025 Nov;248:108307. doi: 10.1016/j.rmed.2025.108307. Epub 2025 Aug 21. PMID: 40849078.	Telemonitoring in patients with COPD: A prospective study with results from the AIRE project	Spain	Observational Study	Home telehealth system	A home monitoring system integrating a pulmonologist web portal, a patient mobile app, smartwatches & pulse oximeter/sphygmomanometer with daily symptom survey, and the Salud Responde platform uses predefined threshold rules to trigger alerts for nurses, pulmonologists, primary care teams, and emergency services for immediate follow‑up	Adult	COPD	Region	N/A	Technical issues, coordination Challenges, patient engagement, technological literacy, finance support	Streamline workflows, tailored Interventions, user-friendly technology, technology compatibility, user supports
Cystic Fibrosis
R42	Perkins, R., Davis, J., Bailey, J., NeSmith, A., Solomon, G. M., Sawicki, G. S., & Siracusa, C. (2020). TELEHEALTH IMPLEMENTATION IN CYSTIC FIBROSIS CARE DURING COVID-19: THE CLINICIAN EXPERIENCE. PEDIATRIC PULMONOLOGY, 55, S359–S359.	Telehealth implementation in cystic fibrosis care during covid-19: the clinician experience	Brazil (Rio de Janeiro)	Experience Sharing	Multiprofessional teleconsultation/telemonitoring	Teleconsults with multiple specialists via a shared digital platform.	Pediatric	Cystic Fibrosis	Hospital	N/A	Access & equity	Not mentioned
R43	Somerville, L., List, R., Compton, M., Bruschwein, H., Jennings, D., Murray, R., Starheim, E., Webb, K., Kalmanek, J., Gettle, L., & Albon, D. (2021). 110 Real-world outcomes in cystic fibrosis telehealth clinical care during the COVID-19 pandemic. Journal of Cystic Fibrosis, 20(Supplement 2), S55–S56. https://doi.org/https://dx.doi.org/10.1016/S1569-1993%2821%2901535-6	110 Real-world outcomes in cystic fibrosis telehealth clinical care during the COVID-19 pandemic	USA	Observational Study	Interdisciplinary telemedicine (IDC-TM) progamme	Annual telehealth-based evaluations involving multiple disciplinary clinicians and virtual clinical visits.	Adult	Cystic Fibrosis	Hospital	N/A	Not mentioned	Continuous Improvement
R44	van Citters, A. D., Dieni, O., Scalia, P., Dowd, C., Sabadosa, K. A., Fliege, J. D., Jain, M., Miller, R. W., & Ren, C. L. (2021). Barriers and facilitators to implementing telehealth services during the COVID-19 pandemic: A qualitative analysis of interviews with cystic fibrosis care team members. Journal of Cystic Fibros : Official Journal of the European Cystic Fibrosis Society, 20 Suppl 3(101…	Barriers and facilitators to implementing telehealth services during the COVID-19 pandemic: A qualitative analysis of interviews with cystic fibrosis	USA	Qualitative Study	Telehealth services for cystic fibrosis (CF) community	Telehealth services for CF including remote spirometry and consultations.	Adult	Cystic Fibrosis	Country	CFIR	Finance support	Streamline workflows, collaboration, tailored intervention, leadership engagement, user supports
R45	Mazzocato, P., Luckhaus, J. L., Malmqvist Castillo, M., Burnett, J., Hager, A., Oates, G., Wannheden, C., & Savage, C. (2024). A Patient-Driven Mobile Health Innovation in Cystic Fibrosis Care: Comparative Cross-Case Study. Journal of Medical Internet Research, 26(100959882), e50527-. https://doi.org/https://dx.doi.org/10.2196/50527	A Patient-Driven Mobile Health Innovation in Cystic Fibrosis Care: Comparative Cross-Case Study	Sweden, USA	Mixed Methods	Genia CF self-management app	A CF app tracking symptoms and meds, linked to health records.	Adult	Cystic Fibrosis	Region	NASSS	Organisational attitudes	Collaboration, leadership engagement
R46	Nazareth, D., Sumner, C., Daniels, J., Mathews, J., Hyde, G., & Walshaw, M. (2022). Managing an adult CF population in the COVID-19 pandemic - 1 year on. QJM, 115(8), 521–524. https://doi.org/10.1093/qjmed/hcab228	Managing an adult CF population in the COVID-19 pandemic - 1 year on	UK	Observational Study	NuvoAir® home spirometry system	A Bluetooth spirometer and app uploading lung function to a provider portal.	Adult	Cystic Fibrosis	Region	N/A	Not mentioned	Not mentioned
R47	Opipari-Arrigan L, Kouril M, Connor J, et al. Evaluating Feasibility, Acceptability, and Effectiveness of a Digital Behavioral Nutrition Intervention in Cystic Fibrosis Care. Clinical Practice in Pediatric Psychology. 2025;13(3):269-279. doi:10.1037/cpp0000543	Evaluating Feasibility, Acceptability, and Effectiveness of a Digital Behavioral Nutrition Intervention in Cystic Fibrosis Care	USA	Pre-post Study	Web based CF nutritional management & behaviour change programme (BeInCharge.org)	Self‑paced digital education course with a diet tracker. Sessions delivered nutrition guidance, behavior‑management strategies, and personalised feedback on progress toward calorie goals. Each education session taking about 30 minutes and completed every 7–10 days with reminder prompts. Clinician dashboard enable datea review (e.g.session complete progress, graph of calorie goals & intakes)	Pediatric	Cystic Fibrosis	Country	N/A	Technical issues, coordination challenges, organisationla challenges, lack of patient engagement, access & equity, finance support	Collaboration, tailored intrevention, user-friendly technology
Lung Cancer
R48	Ahmed, S., LePage, K., Benc, R., Erez, G., Litvin, A., Werbitt, A., Chartier, G., Berlin, C., & Loiselle, C. G. (2022). Lessons Learned from the Implementation of a Person-Centred Digital Health Platform in Cancer Care. Current Oncology, 29(10), 7171–7180. https://doi.org/10.3390/curroncol29100564	Lessons Learned from the Implementation of a Person-Centred Digital Health Platform in Cancer Care	Canada	Experience Sharing	Digital health platform (Patients Area, GP portal, HCP portal)	A multi-access care platform with tools for patients, GPs, and HCPs.	Adult	Lung Cancer	Hospital	Structural Model of Interprofessional Collaboration	Coordination challenges	Collaboration
R49	Darcourt, J. G., Aparicio, K., Dorsey, P. M., Ensor, J. E., Zsigmond, E. M., Wong, S. T., Ezeana, C. F., Puppala, M., Heyne, K. E., Geyer, C. E., Phillips, R. A., Schwartz, R. L., & Chang, J. C. (2021). Analysis of the Implementation of Telehealth Visits for Care of Patients With Cancer in Houston During the COVID-19 Pandemic. JCO ONCOLOGY PRACTICE, 17(1), 35-+. https://doi.org/10.1200/OP.20.00572	Analysis of the Implementation of Telehealth Visits for Care of Patients With Cancer in Houston During the COVID-19 Pandemic	USA	Mixed Methods	MyChart patient portal	A patient portal enabling telehealth visits, lab access, and communication.	Adult	Lung Cancer	Region	N/A	Patient engagement, finance support	User supports
R50	Demedts, I., Himpe, U., Bossuyt, J., Anthoons, G., Bode, H., Bouckaert, B., Carron, K., Dobbelaere, S., Marien, H., van Haecke, P., & Verbeke, W. (2021). Clinical implementation of value based healthcare: Impact on outcomes for lung cancer patients. Lung Cancer (Amsterdam, Netherlands), 162(b3u, 8800805), 90–95. https://doi.org/https://dx.doi.org/10.1016/j.lungcan.2021.10.010	Clinical implementation of value based healthcare: Impact on outcomes for lung cancer patients	Belgium	Observational Study	Digital lung cancer care pathway	A digital pathway where lung cancer patients report symptoms remotely.	Adult	Lung Cancer	Hospital	N/A	Not mentioned	Collaboration, user friendly technology
R51	Ye, X., Wei, J., Li, Z., Niu, X., Wang, J., Chen, Y., Guo, Z., & Lu, S. (2017). Design and implementation of a mobile system for lung cancer patient follow-up in China and initial report of the ongoing patient registry. Oncotarget, 8(3), 5487–5497. https://doi.org/https://dx.doi.org/10.18632/oncotarget.13720	Design and implementation of a mobile system for lung cancer patient follow-up in China and initial report of the ongoing patient registry	China	Experience Sharing	mLCCare cancer app/platform	An oncology platform integrating bio and clinical data for treatment tracking.	Adult	Lung Cancer	Hospital	N/A	Technical issues	User friendly technology
R52	Jaidar, N., Thomas, H., & Nahm, E.-S. (2021). Advancing Telemedicine Outreach within a Comprehensive Cancer Center: Lessons Learned from Rapid Transformation of Care Practice and Operational Changes Associated with the COVID-19 Pandemic. Journal of Oncology Navigation & Survivorship, 12(4), 111–117. https://search.ebscohost.com/login.aspx?direct=true&db=jlh&AN=149855725&site=ehost-live	Advancing Telemedicine Outreach within a Comprehensive Cancer Center: Lessons Learned from Rapid Transformation of Care Practice and Operational Chang	USA	Experience Sharing	Zoom for Healthcare – virtual services	HIPAA-compliant Zoom setup for healthcare visits and virtual clinics.	Adult	Lung Cancer	Hospital	Implementation steps suggested by the American Medical Association in the Telemedicine Implementation Playbook	Not mentioned	Collaboration, tailored intervention, streamline workflow, user supports, no/minimise cost technology
R53	Lowery, J., Fagerlin, A., Larkin, A. R., Wiener, R. S., Skurla, S. E., & Caverly, T. J. (2022). Implementation of a Web-Based Tool for Shared Decision-making in Lung Cancer Screening: Mixed Methods Quality Improvement Evaluation. JMIR Human Factors, 9(2), e32399-. https://doi.org/https://dx.doi.org/10.2196/32399	Implementation of a Web-Based Tool for Shared Decision-making in Lung Cancer Screening: Mixed Methods Quality Improvement Evaluation	USA	Mixed Methods	Web-based decision support tools	Online tools for clinicians to calculate medical scores and aid decisions.	Adult	Lung Cancer	Region	ReAIM	Technical issues, coordination challenges, organisatioanl attitudes	Technology Compatibility
R54	Mackwood, M., Butcher, R., Vaclavik, D., Alford-Teaster, J. A., Curtis, K. M., Lowry, M., Tosteson, T. D., Zhao, W. Y., & Tosteson, A. N. A. (2022). Adoption of Telemedicine in a Rural US Cancer Center Amid the COVID-19 Pandemic: Qualitative Study. JMIR CANCER, 8(3). https://doi.org/10.2196/33768	Adoption of Telemedicine in a Rural US Cancer Center Amid the COVID-19 Pandemic: Qualitative Study	USA	Qualitative Study	Outpatient Virtual Visits (rural specialty access)	Telehealth visits offering rural patients specialty care virtually.	Adult	Lung Cancer	Region	CFIR	Finance support	Collaboration, leadership engagement, tailored intervention
R55	Turner, K., Babilonia, M. B., Naso, C., Nguyen, O., Gonzalez, B. D., Oswald, L. B., Robinson, E., Lafata, J. E., Ferguson, R. J., Tabriz, A. A., Patel, K. B., Hallanger-Johnson, J., Aldawoodi, N., Hong, Y.-R., Jim, H. S. L., & Spiess, P. E. (2022). Health Care Providersâ€TM and Professionalsâ€TM Experiences With Telehealth Oncology Implementation During the COVID-19 Pandemic: A Qualitative Study.…	Health Care Providers and Professionals Experiences With Telehealth Oncology Implementation During the COVID-19 Pandemic: A Qualitative Study	USA	Qualitative Study	Real-time videoconference telehealth care programme	A live video telehealth pathway for managing patients remotely.	Adult and Pediatric	Lung Cancer	Hospital	CFIR	Patient engagement, coordination challenges	Streamline workflows, user supports, user friendly technology, no/minimise cost technology
Lung transplant
R56	Kayser, M. Z., Valtin, C., Greer, M., Karow, B., Fuge, J., & Gottlieb, J. (2021). Video consultation during the COVID-19 pandemic: A single center’s experience with lung transplant recipients. Telemedicine and E-Health, 27(7), 807–815. https://doi.org/https://dx.doi.org/10.1089/tmj.2020.0170	Video consultation during the COVID-19 pandemic: A single center’s experience with lung transplant recipients	Germany	Observational Study	Video consultation with pre-visit questionnaire	A video visit model using pre-visit questionnaires to streamline care.	Adult	Lung Transplant	Hospital	N/A	Technical issues	Not mentioned
R57	Odisho, A. Y., Liu, A. W., Maiorano, A. R., Bigazzi, M. O. A., Medina, E., Leard, L. E., Shah, R., Venado, A., Perez, A., Golden, J., Kleinhenz, M. E., Kolaitis, N. A., Maheshwari, J., Trinh, B. N., Kukreja, J., Greenland, J., Calabrese, D., Neinstein, A. B., Singer, J. P., & Hays, S. R. (2023). Design and implementation of a digital health home spirometry intervention for remote monitoring of lu…	Design and implementation of a digital health home spirometry intervention for remote monitoring of lung transplant function	USA	Observational Study	Chat-based monitoring app (lung transplant)	A chat-based symptom reporting tool for lung transplant follow-up.	Adult	Lung Transplant	Hospital	N/A	Technical issues	User supports
R58	Wickerson, L., Helm, D., Gottesman, C., Rozenberg, D., Singer, L. G., Keshavjee, S., & Sidhu, A. (2021). Telerehabilitation for Lung Transplant Candidates and Recipients During the COVID-19 Pandemic: Program Evaluation. JMIR MHealth and UHealth, 9(6), e28708-. https://doi.org/https://dx.doi.org/10.2196/28708	Telerehabilitation for Lung Transplant Candidates and Recipients During the COVID-19 Pandemic: Program Evaluation	Canada	Mixed Methods	Web-based telerehabilitation app	An app offering telerehab with video, exercises, and chat.	Adult	Lung Transplant	Region	N/A	Technical issues	Not mentioned
Sleep-related Breathing Disorders
R59	Patel, S. R., Bakker, J. P., Stitt, C. J., Hardy, W., Aloia, M. S., & Nouraie, S. M. (2022). Impact of an Extended Telemonitoring and Coaching Program on Continuous Positive Airway Pressure Adherence. Annals of the American Thoracic Society, 19(12), 2070–2076. https://doi.org/https://dx.doi.org/10.1513/AnnalsATS.202204-310OC	Impact of an Extended Telemonitoring and Coaching Program on Continuous Positive Airway Pressure Adherence	USA	Evaluated real-world CPAP adherence data by any durable medical equipment (DME) providers who had used a 12-month commercially available telemonitoring/coaching programme (Long Term Adherence Management, Philips Respironics) in this timeframe.	Telemonitoring/coaching programme for CPAP adherence	Remote CPAP coaching via data monitoring and nurse interaction.	Pediatric	Obstructive Sleep Apnea (OSA)	Country	N/A	Not mentioned	Not mentioned
R60	Kosky, C., Madeira, N., Boulton, K., Hunter, M.-T., Ling, I., Reynor, A., Sturdy, G., Walsh, J., Dhaliwal, S., Singh, B., Eastwood, P. R., & McArdle, N. (2022). Telemedicine compared to standard face-to-face care for continuous positive airway pressure treatment: Real-world Australian experience. Sleep: Journal of Sleep and Sleep Disorders Research, 45(10), 1–11. https://doi.org/https://dx.doi.or…	Telemedicine compared to standard face-to-face care for continuous positive airway pressure treatment: Real-world Australian experience	Australia	Service Evaluation: comparison	Telemedicine CPAP initiation model	A virtual process for initiating and managing CPAP therapy.	Adult	Obstructive Sleep Apnea (OSA)	Hospital	N/A	Not mentioned	Not mentioned
R61	irshkowitz M, Sharafkhaneh A. A telemedicine program for diagnosis and management of sleep-disordered breathing: the fast-track for sleep apnea tele-sleep program. InSeminars in respiratory and critical care medicine 2014 Oct (Vol. 35, No. 05, pp. 560-570). Thieme Medical Publishers.	A telemedicine program for diagnosis and management of sleep-disordered breathing: the fast-track for sleep apnea tele-sleep program	USA	Experience Sharing	Fast Track for Sleep Apnea telehealth programme	A fast-track telemedicine workflow for sleep apnea care.	Adult	Sleep-related breathing disorders (SRBDs)	Hospital	N/A	Technical issues	Not mentioned
Tuberculosis
R62	Kerschberger, B., Daka, M., Shongwe, B., Dlamini, T., Ngwenya, S., Danbakli, C., Mamba, B., Nxumalo, B., Sibanda, J., Dube, S., Dlamini, L. M., Mabhena, E., Mukooza, E., Crumley, I., Ciglenecki, I., & Vambe, D. (2024). The introduction of video-enabled directly observed therapy (video-DOT) for patients with drug-resistant TB disease in Eswatini amid the COVID-19 pandemic – a retrospective cohort …	The introduction of video-enabled directly observed therapy (video-DOT) for patients with drug-resistant TB disease in Eswatini amid the COVID-19 pandemic: a retrospective cohort study	Eswatini (Shiselweni)	Observational Study	vDOT (SureAdhere)	A vDOT app where patients send daily videos of TB medication intake.	Adult	Tuberculosis	Region	N/A	Suboptimal smartphone ownership has been identified in better resourced settings as a possible barrier to digital health interventions, possibly perpetuating health disparities. Cost savings, however, may be feasible by using the patient’s own smartphone if available or lending one to patients as applied in a study in Uganda and during the scale-up of video-DOT in Eswatini in 2022.	Streamline workflow, collaboration, user friendly technology
R63	Hodges, J., Zhdanova, S., Koshkina, O., Suzdalnitsky, A., Waldman, A. L., Schwendinger, J., Vitko, S., Plenskey, A., Plotnikova, Y., Moiseeva, E., Koshcheyev, M., Sebekin, S., Ogarkov, O., Dillingham, R., & Heysell, S. (2021). Implementation of a Mobile Health Strategy to Improve Linkage to and Engagement with HIV Care for People Living with HIV,Tuberculosis, and Substance Use in Irkutsk, Siberia…	Implementation of a Mobile Health Strategy to Improve Linkage to and Engagement with HIV Care for People Living with HIV, Tuberculosis, and Substance	Russia (Irkutsk, Siberia)	Observational Study	MOCT platform	A mobile TB management platform with reminders and messaging.	Adult	TB/HIV	Hospital	N/A	Not mentioned	Collaboration, user friendly technology
R64	Prabhu, A., Agarwal, U., Tripathy, J. P., Singla, N., Sagili, K., Thekkur, P., & Sarin, R. (2020). “99DOTS”techno-supervision for tuberculosis treatment - A boon or a bane? Exploring challenges in its implementation at a tertiary centre in Delhi, India. Indian Journal of Tuberculosis, 67(1), 46–53. https://doi.org/https://dx.doi.org/10.1016/j.ijtb.2019.08.010	“99DOTS”techno-supervision for tuberculosis treatment - A boon or a bane? Exploring challenges in its implementation at a tertiary centre in Delhi, In	India	Observational Study	99DOTS programme	A paper-based TB adherence programme using hidden phone numbers.	Adult	TB/HIV	Hospital	N/A	Technical issues, patient engagement, access & equity, technologicla literacy, coordiation challenges	User support, user friendly tecnology
R65	Thekkur, P., Kumar, A. N., Chinnakali, P., Selvaraju, S., Bairy, R., Singh, A. R., Nirgude, A., Selvaraj, K., Venugopal, V., & Shastri, S. (2019). Outcomes and implementation challenges of using daily treatment regimens with an innovative adherence support tool among HIV-infected tuberculosis patients in Karnataka, India: a mixed-methods study. Global Health Action, 12(1), 1568826. https://doi.or…	Outcomes and implementation challenges of using daily treatment regimens with an innovative adherence support tool among HIV-infected tuberculosis pat	India	Mixed Methods	99DOTS programme	A TB mHealth tool using app-based adherence verification.	Adult and Pediatric	TB/HIV	Region	N/A	Technological literacy, coordination challenges, technical issues, access & equity	Streamline workflows, collaboration, user support
R66	Thomas, B. E., Kumar, J. v, Onongaya, C., Bhatt, S. N., Galivanche, A., Periyasamy, M., Chiranjeevi, M., Khandewale, A. S., Ramachandran, G., Shah, D., Haberer, J. E., Mayer, K. H., & Subbaraman, R. (2020). Explaining Differences in the Acceptability of 99DOTS, a Cell Phone-Based Strategy for Monitoring Adherence to Tuberculosis Medications:Qualitative Study of Patients and Health Care Providers.…	Explaining Differences in the Acceptability of 99DOTS, a Cell Phone-Based Strategy for Monitoring Adherence to Tuberculosis Medications: Qualitative S	India	Qualitative Study	99DOTS programme	A TB pill envelope system for adherence logging via toll-free calls.	Adult	TB/HIV	Country	UTAUT	Patient engagement, technological literacy	Collaboration
R67	Bachina, P., Lippincott, C. K., Perry, A., Munk, E., Maltas, G., Bohr, R., Rock, R. B., & Shah, M. (2022). Programmatic Adoption and Implementation of Video-Observed Therapy in Minnesota: Prospective Observational Cohort Study. JMIR FORMATIVE RESEARCH, 6(8). https://doi.org/10.2196/38247	Programmatic Adoption and Implementation of Video-Observed Therapy in Minnesota: Prospective Observational Cohort Study	USA	Observational Study	vDOT	A video DOT programme verifying medication use through remote video.	Adult	Tuberculosis	Hospital	N/A	Not mentioned	Not mentioned
R68	N, O. L., I, L. A., J, T. A., B, T. U., B, S. Z., L, A. U., J, G. G., & E, T. H. (2023). Latent tuberculosis infection treatment completion in Biscay: differences between regimens and monitoring approaches. Frontiers in Medicine, 10((Ortiz Laza, Lopez Aranaga, Tabernero Huguet) Pulmonology Service, Cruces University Hospital, Biocruces-Bizkaia Health Research Institute, Barakaldo, Spain(Toral And…	Latent tuberculosis infection treatment completion in Biscay: differences between regimens and monitoring approaches	Basque (Spain)	Observational Study	Nurse telemonitoring for LTBI treatment	Nurse follow-up for LTBI treatment adherence via remote tracking.	Adult	Tuberculosis	Region	N/A	Not mentioned	User supports, user friendly technolgy
R69	Wang, N., Shewade, H. D., Thekkur, P., Huang, F., Yuan, Y., Wang, X., Wang, X., Sun, M., & Zhang, H. (2020). Electronic medication monitor for people with tuberculosis: Implementation experience from thirty counties in China. PloS One, 15(4), e0232337-. https://doi.org/https://dx.doi.org/10.1371/journal.pone.0232337	Electronic medication monitor for people with tuberculosis: Implementation experience from thirty counties in China	China	Observational Study	Electronic Medication Monitor (EMM)	A smart pillbox logging TB medication intake by timestamp.	Adult and Pediatric	Tuberculosis	Region	N/A	Technical issues	Not mentioned
R70	Kiwanuka, N., Kityamuwesi, A., Crowder, R., Guzman, K., Berger, C. A., Lamunu, M., Namale, C., Kunihira Tinka, L., Nakate, A. S., Ggita, J., Turimumahoro, P., Babirye, D., Oyuku, D., Patel, D., Sammann, A., Turyahabwe, S., Dowdy, D. W., Katamba, A., & Cattamanchi, A. (2023). Implementation, feasibility, and acceptability of 99DOTS-based supervision of treatment for drug-susceptible TB in Uganda. …	Implementation, feasibility, and acceptability of 99DOTS-based supervision of treatment for drug-susceptible TB in Uganda	Africa (Uganda)	Observational Study	99DOTS programme	A mobile and web TB management platform for dose logging and review.	Adult	Tuberculosis	Region	TDF, UTAUT	Access & equity	No/minimise cost technology
R71	Perry, A., Chitnis, A., Chin, A., Hoffmann, C., Chang, L., Robinson, M., Maltas, G., Munk, E., & Shah, M. (2021). Real-world implementation of video-observed therapy in an urban TB program in the United States. International Journal of Tuberculosis and Lung Disease, 25(8), 655–661. https://doi.org/https://dx.doi.org/10.5588/ijtld.21.0170	Real-world implementation of video-observed therapy in an urban TB program in the United States	USA	Observational Study	vDOT	Live video DOT where patients take TB meds under remote observation.	Adult	Tuberculosis	Country	N/A	Coordination challenges	Continuous improvement
Multiple respiratory conditions
R72	Heo, S., Jung, W., Hwang, S. Y., Shin, T. G., Yoon, H., Kim, T. R., Cha, W. C., & Lee, S. U. (2025). The Impact of Introducing a Temporary Telemedicine Policy on Primary Care Visits: An Analysis of National Claims Data in South Korea. Telemedicine. e-Health. https://doi.org/10.1089/tmj.2024.0511	The Impact of Introducing a Temporary Telemedicine Policy on Primary Care Visits: An Analysis of National Claims Data in South Korea	South Korea	Observational Study	Tele-respiratory prescriptions system	A telehealth service for respiratory patients. Doctors provide consultations by telephone or app-based video, and can send prescriptions electronically, so patients get medical advice and refills without an office visit.	Adult and Pediatric	Multiple respiratory conditions	Country	N/A	Not mentioned	Not mentioned
R73	Schnoor, K., Versluis, A., Bakema, R., van Luenen, S., Kooij, M. J., Maurik van den Heuvel, J., Teichert, M., Honkoop, P. J., van Boven, J. F. M., Chavannes, N. H., & Aardoom, J. J. (2022). A Pharmacy-Based eHealth Intervention Promoting Correct Use of Medication in Patients With Asthma and COPD:Nonrandomized Pre-Post Study. Journal of Medic al Internet Research, 24(6). https://doi.org/10.2196/32…	A Pharmacy-Based eHealth Intervention Promoting Correct Use of Medication in Patients With Asthma and COPD:Nonrandomized Pre-Post Study	Netherlands	Observational Study	SARA – Respiratory Advice programme	“Service Apothecary Respiratory Advice” (SARA). A pharmacist/nurse-led tele-advice line for asthma/COPD: patients call to get guidance on correct inhaler use, managing side effects, and medication questions.	Adult	Multiple respiratory conditions	Country	N/A	Not mentioned	Not mentioned
R74	Steinman, L., Chadwick, K., Santos, E. C., Sravanam, S., Johnson, S. S., Rensema, E., Mayotte, C., Denison, P., & Lorig, K. (2024). Remote Evidence-Based Programs for Health Promotion to Support Older Adults During the COVID-19 Pandemic and Beyond: Mixed Methods Outcome Evaluation. JMIR Aging, 7. https://doi.org/10.2196/52069	Remote Evidence-Based Programs for Health Promotion to Support Older Adults During the COVID-19 Pandemic and Beyond: Mixed Methods Outcome Evaluation	USA	Mixed Methods	Chronic Disease Self-Management programme (CDSMP).	A standardized group education series (often via video or community classes) teaching patients skills to manage chronic diseases. It focuses on topics like exercise, symptom monitoring, and medication adherence, delivered in multiple sessions.	Adult	Multiple respiratory conditions	Country	ReAIM	Not mentioned	Not mentioned
R75	Braun, M., Schmidt, O., Schultz, T., Woehrle, H., Sundrup, M. G., & Schöbel, C. (2022). Experiences with digital care of patients with chronic and acute lung diseases during the SARS-CoV-2 pandemic. Internist, 63(3), 255–265. https://doi.org/10.1007/s00108-022-01266-3	Experiences with digital care of patients with chronic and acute lung diseases during the SARS-CoV-2 pandemic	Germany	Observational Study	SaniQ (Qurasoft) heart/lung disease app.	A mobile health app for cardiopulmonary patients. SaniQ lets patients log daily measurements (e.g. weight, blood pressure, medications) and shares the data securely with their care team for remote monitoring.	Adult	Multiple respiratory conditions	Country	N/A	Finance support	Not mentioned
R76	Capusan, K. Y., & Fenster, T. (2021). Patient Satisfaction with Telehealth During the COVID-19 Pandemic in a Pediatric Pulmonary Clinic. Journal of Pediatric Healthcare, 35(6), 587–591. https://doi.org/10.1016/j.pedhc.2021.07.014	Patient Satisfaction with Telehealth During the COVID-19 Pandemic in a Pediatric Pulmonary Clinic	USA	Observational Study	Patient self-service healthcare portal.	A consumer-facing health portal. Patients use it to book/manage appointments, view and pay bills, select or find providers, access their care plans and medical records, and communicate with their care team.	Pediatric	Multiple respiratory conditions	Hospital	N/A	Technical issues	Not mentioned
R77	Denker, K., Dean, M., Chapman, D., & Sump, C. (2023). Using a centralized nursing team to implement multi-specialty pediatric remote patient monitoring programs. Journal of Pediatric Nursing, 69, 10–17. https://doi.org/10.1016/j.pedn.2022.12.028	Using a centralized nursing team to implement multi-specialty pediatric remote patient monitoring programs	USA	Experience Sharing	Remote monitoring programme (app/portal + nurse).	A patient monitoring system. Patients input or submit daily symptom data via an app or web portal. Nurses review the data (with on-demand video calls if needed) and use an integrated educational library to coach patients.	Pediatric	Multiple respiratory conditions	Hospital	N/A	Access & equity, technological literacy	User friendly technolgy
R78	Vilendrer, S., Patel, B., Chadwick, W., Hwa, M., Asch, S., Pageler, N., Ramdeo, R., Saliba-Gustafsson, E. A., Strong, P., & Sharp, C. (2020). Rapid Deployment of Inpatient Telemedicine In Response to COVID-19 Across Three Health Systems. JOURNAL OF THE AMERICAN MEDICAL INFORMATICS ASSOCIATION, 27(7), 1102–1109. https://doi.org/10.1093/jamia/ocaa077	Rapid Deployment of Inpatient Telemedicine In Response to COVID-19 Across Three Health Systems	USA	Experience Sharing	Inpatient telemedicine (video workstations).	A hospital telehealth setup. Wheeled computer carts with webcams and monitors (“tele-rounding stations”) are placed on the wards. Physicians and specialists connect remotely to these stations to perform e-consults and join rounds virtually.	Adult and Pediatric	Multiple respiratory conditions	Region	N/A	Not mentioned	Leadership engagement, collaboration
R79	Zhang, J. R., Chua, Q. H. A., Shen, X. M., Viseikumaran, J. A., Teoh, T., & Tan, N. G. (2022). A Systematic Implementation of Telemedicine in Singapore’s COVID-19 Community Recovery Facilities. TELEMEDICINE AND E-HEALTH, 28(11), 1587–1594. https://doi.org/10.1089/tmj.2021.0466	A Systematic Implementation of Telemedicine in Singapore’s COVID-19 Community Recovery Facilities	Singapore	Experience Sharing	Virtual tele-triage/telemonitoring platform.	An all-in-one telehealth portal. It handles patient check-in, triage questionnaires, scheduling, videoconferencing consultations, and electronic prescribing – effectively replicating an outpatient clinic electronically.	Adult and Pediatric	Multiple respiratory conditions	Country	N/A	Access & equity	Collaboration, user friendly tecnology
R80	Knox, L., Dunning, M., Davies, C.-A., Mills-Bennet, R., Sion, T. W., Phipps, K., Stevenson, V., Hurlin, C., & Lewis, K. (2019). Safety, feasibility, and effectiveness of virtual pulmonary rehabilitation in the real world. International Journal of Chronic Obstructive Pulmonary Disease, 14(101273481), 775–780. https://doi.org/https://dx.doi.org/10.2147/COPD.S193827	Safety, feasibility, and effectiveness of virtual pulmonary rehabilitation in the real world	UK	Observational Study	VIPAR – Virtual Pulmonary Rehabilitation.	VIPAR: A remote pulmonary rehab programme. It offers 14 standard rehab sessions via video link, with clinicians supervising exercise sessions live (with staff at a central site coaching groups).	Adult	Multiple respiratory conditions	Hospital	N/A	Not mentioned	User friendly technolgy, user supports There were no major technical problems embedding and using the VC systems by staff who had minimum training and had never used it to deliver PR The VC technology also worked in a very rural setting where there is limited Internet service. Our standard clinical (UK-NHS) information technology frameworks allowed National Health Service (NHS). Technical issues,…
R81	Mashru, J., Kirlew, M., Saginur, R., & Schreiber, Y. S. (2017). Management of infectious diseases in remote northwestern Ontario with telemedicine videoconference consultations. Journal of Telemedicine & Telecare, 23(1), 83–87. https://doi.org/10.1177/1357633X15625136	Management of infectious diseases in remote northwestern Ontario with telemedicine videoconference consultations	Canada	Observational Study	Tele-video consultation platform (Infectious diseases experts).	A telehealth link for infectious disease (ID) expertise. Remote hospitals can connect via video to ID specialists at a tertiary center for real-time guidance on patient cases (e.g., complex infections) without travel.	Adult and Pediatric	Multiple respiratory conditions	Hospital	N/A	Not mentioned	Not mentioned
R82	Severini, R. D. G., de Oliveira, P. C., Couto, T. B., Simon, H., de Andrade, A. P. M., Nanbu, D. Y., Farhat, S. C. L., & Schvartsman, C. (2022). Fast, cheap and feasible: Implementation of pediatric telemedicine in a public hospital during the Covid-19 pandemic. JORNAL DE PEDIATRIA, 98(2), 183–189. https://doi.org/10.1016/j.jped.2021.05.007	Fast, cheap and feasible: Implementation of pediatric telemedicine in a public hospital during the Covid-19 pandemic	Brazil	Mixed Methods	Pediatric tele-severity consultation.	A telemedicine triage for children. Remote pediatricians assess a child’s symptoms and vitals via video call in real time, helping determine the severity and whether an in-person ER visit is necessary.	Pediatric	Multiple respiratory conditions	Hospital	N/A	Technical issues, access & equity	Not mentioned
R83	Tan, S. C., & Cross, A. (2022). Virtual visiting in the intensive care unit: implementation, utilisation and provider acceptance in an Australian metropolitan health service. AUSTRALIAN HEALTH REVIEW, 46(3), 284–288. https://doi.org/10.1071/AH22032	Virtual visiting in the intensive care unit: implementation, utilisation and provider acceptance in an Australian metropolitan health service	Australia	Mixed Methods, Observational Study	ICU virtual visiting programme.	An ICU video visitation system. Hospitals set up desktop stations with webcams and monitors to let family members connect by video to their ICU patient’s room, providing “virtual visits” when in-person presence isn’t possible.	Adult	Multiple respiratory conditions	Hospital	TAM	Technical issues	No/minimise cost technology, user friendly technology
R84	Xiao, Y.-Z., Chen, X.-J., Sun, X.-L., Chen, H., Luo, Y.-X., Chen, Y., & Liang, Y.-M. (2024). Effect of Implementing an Informatization Case Management Model on the Management of Chronic Respiratory Diseases in a General Hospital: Retrospective Controlled Study. JMIR Medical Informatics, 12(101645109), e49978-. https://doi.org/https://dx.doi.org/10.2196/49978	Effect of Implementing an Informatization Case Management Model on the Management of Chronic Respiratory Diseases in a General Hospital: Retrospective	China	Observational Study	“Internet Plus Healthcare” chronic care model.	A comprehensive telehealth framework (“Internet Plus”). It leverages internet/mobile technology (telemonitoring, apps, e-visits) alongside traditional care to manage chronic diseases (like asthma), integrating home monitoring, teleconsults, and online education into routine practice.	Adult	Multiple respiratory conditions	Hospital	Plan Do Study Act (PDSA)	Not mentioned	Not mentioned

## Sheet: Sheet1
18	21.4286			36	42.8571
23	27.381			11	13.0952
6	7.14286			6	7.14286
8	9.52381			2	2.38095
3	3.57143
3	3.57143			29	34.5238
10	11.9048
13	15.4762			38	45.2381
84	100			39	46.4286
				13	15.4762
47	55.9524			12	14.2857
32	38.0952			11	13.0952
5	5.95238			5	5.95238
84	100			4	4.7619
				4	4.7619
61	72.619			2	2.38095
14	16.6667
9	10.7143			26	30.9524
84	100			26	30.9524
				10	11.9048
71	84.5238			3	3.57143
7	8.33333
6	7.14286			16	19.0476
84	100			14	16.6667
20	23.8095
33	39.2857			84	100
31	36.9048
84	100
